# Supplementary material for: Completion of the Continuum of Maternity Care in the Emerging Regions of Ethiopia: Analysis of the 2019 Demographic and Health Survey
Source: Int J Environ Res Public Health. 2023 Jul 7;20(13):6320. doi: 10.3390/ijerph20136320 (PMC10342030; doi:10.3390/ijerph20136320)
Supplement: Supplementary file 1 [file ijerph-20-06320-s001.zip]

Archive with 1 entries (1 files):
- ijerph-2463130-supplementary.pdf
